# Supplementary material for: Pain Coping and Healthcare Use in Patients with Early Knee and/or Hip Osteoarthritis: 10-Year Follow-Up Data from the Cohort Hip and Cohort Knee (CHECK) Study
Source: J Clin Med. 2023 Dec 1;12(23):7455. doi: 10.3390/jcm12237455 (PMC10707715; doi:10.3390/jcm12237455)
Supplement: Supplementary file 1 [file jcm-12-07455-s001.zip]

Archive with 1 entries (1 files):
- jcm-2693405-supplementary.pdf
